# Supplementary material for: The Small RNA ErsA of Pseudomonas aeruginosa Contributes to Biofilm Development and Motility through Post-transcriptional Modulation of AmrZ
Source: Front Microbiol. 2018 Feb 15;9:238. doi: 10.3389/fmicb.2018.00238 (PMC5819304; doi:10.3389/fmicb.2018.00238)
Supplement: Supplementary file 3 [file Table_3.XLSX]

## Sheet: Sheet1
locus	logFC	logCPM	PValue	FDR	description	classification
PA0052	-1.48638	4.35791	0.000895017	0.0355889	hypothetical protein	hypothetical protein
PA0082	1.42431	8.41053	8.84076e-05	0.00763707	tssA1 ,TssA1	Protein secretion/export apparatus
PA0093	1.50086	7.29412	3.54053e-05	0.00457211	tse6 ,Tse6	Secreted Factors (toxins, enzymes, alginate)
PA0105	-1.70889	7.45327	0.00126349	0.0437753	coxB ,cytochrome c oxidase, subunit II	Energy metabolism
PA0106	-1.82114	5.28147	0.00105262	0.0396092	coxA ,cytochrome c oxidase, subunit I	Energy metabolism
PA0108	-2.16399	5.85019	0.000599543	0.0288473	coIII ,cytochrome c oxidase, subunit III	Energy metabolism
PA0109	-1.23208	6.11903	0.00110446	0.0404875	hypothetical protein	hypothetical protein
PA0111	-2.31969	3.94666	0.000658207	0.0306552	hypothetical protein	hypothetical protein
PA0112	-2.67596	2.88196	0.00040649	0.0214308	hypothetical protein	hypothetical protein
PA0129	-1.64372	5.3813	0.000241353	0.0147459	bauD ,Amino acid permease	Carbon compound catabolism; transport of small molecules
PA0130	-1.63585	7.24583	0.000964077	0.0372645	bauC ,3-Oxopropanoate dehydrogenase	Carbon compound catabolism; putative enzyme
PA0131	-1.37771	5.48468	0.000930447	0.0364607	bauB ,BauB	Carbon compound catabolism
PA0132	-1.88497	7.41309	0.000348735	0.019053	bauA ,Beta-alanine:pyruvate transaminase	Amino acid biosynthesis and metabolism; Carbon compound catabolism
PA0200	-1.26975	8.82047	0.00104042	0.0394111	hypothetical protein	hypothetical protein
PA0447	-1.47088	8.49766	0.00116044	0.0415629	gcdH ,glutaryl-CoA dehydrogenase	Carbon co Fatty acid and phospholipid metabolism; Amino acid biosynthesis and metabolism
PA0506	-1.95801	9.24301	6.18862e-05	0.00616907	probable acyl-CoA dehydrogenase	Putative enzymes
PA0509	2.22837	7.67396	2.90491e-06	0.000784267	nirN ,NirN	Energy metabolism
PA0526	-1.96886	4.30668	0.00068377	0.0315868	hypothetical protein	hypothetical protein
PA0563	1.50837	8.88333	6.14524e-05	0.00616907	conserved hypothetical protein	hypothetical protein
PA0579	1.4168	7.66993	0.00119497	0.0419124	rpsU ,30S ribosomal protein S21	Translation, post-translational modification, degradation
PA0730	1.59322	4.51126	0.000771933	0.0330587	probable transferase	Putative enzymes
PA0743	-1.90672	6.25473	0.000426168	0.0222155	probable 3-hydroxyisobutyrate dehydrogenase	Carbon compound catabolism
PA0779	-2.06862	10.0514	2.08525e-07	0.000131649	asrA ,AsrA	Adaptation, Protection; Putative enzymes
PA0788	-1.80134	5.90823	0.000207298	0.0132345	hypothetical protein	hypothetical protein
PA0792	-3.035	7.84228	2.80284e-07	0.000137802	prpD ,propionate catabolic protein PrpD	Carbon compound catabolism
PA0793	-2.82371	8.00638	8.3997e-06	0.00152436	hypothetical protein	hypothetical protein
PA0794	-2.54885	9.09138	3.10632e-05	0.0042024	probable aconitate hydratase	Energy metabolism
PA0795	-2.68585	9.13801	8.58494e-06	0.00152436	prpC ,citrate synthase 2	Carbon compound catabolism; Central intermediary metabolism
PA0836	-1.5731	8.23016	0.000192502	0.0124295	ackA ,acetate kinase	Putative enzymes
PA0929	1.60594	5.86187	0.000751212	0.0330587	two-component response regulator	Transport of small molecules; two component system
PA0989	1.60937	5.64543	0.000227701	0.0142176	hypothetical protein	hypothetical protein
PA1034	1.40877	6.39455	0.000598692	0.0288473	hypothetical protein	hypothetical protein
PA1107	-1.57126	3.45203	0.00118968	0.0419124	roeA ,RoeA	Motility & Attachment	diguanylaye cyclase activity
PA1132	1.24626	6.41327	0.0011712	0.0415924	hypothetical protein	hypothetical protein
PA1190	-2.47553	6.58404	1.47418e-05	0.00232674	conserved hypothetical protein	hypothetical protein
PA1196	-2.5368	7.35557	1.85559e-06	0.000585749	probable transcriptional regulator	Transcriptional regulators
PA1218	-2.00268	4.60397	0.000842421	0.0346858	hypothetical protein	hypothetical protein
PA1337	-1.28108	7.69479	0.00131519	0.0449494	ansB ,glutaminase-asparaginase	Amino acid biosynthesis and metabolism
PA1396	1.3591	6.95777	0.000295226	0.0169442	probable two-component sensor	Two-component regulatory systems
PA1410	-1.43788	5.42258	0.000261585	0.015812	probable periplasmic spermidine/putrescine-binding protein	Transport of small molecules
PA1429	-2.27685	9.98496	2.35923e-06	0.000670257	probable cation-transporting P-type ATPase	Membrane proteins; Transport of small molecules	il gene successivo é lasR
PA1517	-1.55767	4.58121	0.00132902	0.0449494	conserved hypothetical protein	hypothetical protein
PA1524	-1.58328	5.54388	1.1913e-05	0.00193399	xdhA ,xanthine dehydrogenase	Nucleotide biosynthesis and metabolism
PA1542	-1.86741	2.82775	0.000318388	0.0177361	hypothetical protein	hypothetical protein
PA1546	-1.58636	9.24831	8.87093e-05	0.00763707	hemN ,oxygen-independent coproporphyrinogen III oxidase	Biosynthesis of cofactors, prosthetic groups and carriers
PA1596	-1.69763	11.3306	3.94579e-06	0.000896798	htpG ,heat shock protein HtpG	Chaperones & heat shock proteins
PA1597	-1.52848	7.22454	4.86115e-05	0.00552421	hypothetical protein	hypothetical protein
PA1604	-2.03441	7.22652	6.57465e-07	0.000262305	hypothetical protein	hypothetical protein
PA1639	1.78323	7.16101	1.1849e-06	0.000396035	hypothetical protein	hypothetical protein
PA1673	-1.29384	9.76838	0.00124955	0.0435579	hypothetical protein	hypothetical protein
PA1674	1.27442	6.11489	0.000284204	0.0166479	folE2 ,GTP cyclohydrolase I precursor	Biosynthesis of cofactors, prosthetic groups and carriers
PA1761	-1.79326	7.13916	0.000185003	0.0122231	hypothetical protein	hypothetical protein
PA1762	-1.29528	5.17548	0.00109068	0.0404875	hypothetical protein	hypothetical protein
PA1789	-1.57156	9.28108	4.57314e-05	0.00530297	hypothetical protein	hypothetical protein
PA1826	-1.42222	4.94158	0.000231243	0.0142818	probable transcriptional regulator	Transcriptional regulators
PA1869	1.40584	7.04718	0.000301792	0.0171478	probable acyl carrier protein	Fatty acid and phospholipid metabolism
PA1920	-2.06117	4.50791	1.84012e-05	0.00275146	nrdD ,class III (anaerobic) ribonucleoside-triphosphate reductase subunit, NrdD	Nucleotide biosynthesis and metabolism
PA2024	-2.16704	3.74019	2.93376e-05	0.00406576	probable ring-cleaving dioxygenase	Putative enzymes
PA2026	-1.51241	4.47864	0.0008218	0.0344567	conserved hypothetical protein	hypothetical protein
PA2119	-1.70509	8.46354	7.2353e-05	0.0067395	alcohol dehydrogenase (Zn-dependent)	Putative enzymes
PA2127	-1.57925	7.57013	0.000373507	0.0200214	cgrA ,cupA gene regulator A, CgrA	Transcriptional regulators
PA2250	-1.71119	10.2027	0.00132301	0.0449494	lpdV ,lipoamide dehydrogenase-Val	energy metabolism
PA2324	-2.00746	2.26186	0.000874666	0.0352472	hypothetical protein	hypothetical protein
PA2343	-2.51689	1.83947	9.62401e-05	0.00804171	mtlY ,xylulose kinase	Carbon compound catabolism
PA2464	1.21638	7.45433	0.000871262	0.0352472	hypothetical protein	hypothetical protein
PA2474	-2.06739	1.97769	0.000550344	0.0275391	hypothetical protein	hypothetical protein
PA2479	-1.42985	4.60064	0.00142827	0.0480204	probable two-component response regulator	Transcriptional regulators; two component system
PA2618	-1.3682	5.56223	0.000332934	0.0183663	hypothetical protein	hypothetical protein
PA2619	1.43337	7.35466	0.00110376	0.0404875	infA ,initiation factor	Translation, post-translational modification, degradation
PA2662	-2.03549	5.00262	0.000191391	0.0124295	conserved hypothetical protein	hypothetical protein
PA2663	-2.18138	3.56751	9.32256e-05	0.00790609	ppyR, psl and pyoverdine operon regulator, PpyR	Membrane proteins; Cell wall / LPS / capsule
PA2665	-1.30118	5.62782	0.000616217	0.0291779	fhpR,Transcriptional activator of P. aeruginosa flavohemoglobin, FhpR	Transcriptional regulators; Adaptation, Protection
PA2753	-1.84361	7.81744	4.15874e-05	0.00512922	hypothetical protein	hypothetical protein
PA2754	-1.90591	7.96897	1.96844e-05	0.00286787	conserved hypothetical protein	hypothetical protein
PA2762	-1.62715	5.56495	0.000314882	0.0177144	hypothetical protein	hypothetical protein
PA2773	1.23618	5.77604	0.000729442	0.0328943	hypothetical protein	hypothetical protein
PA2775	1.31408	6.40003	0.000556999	0.0275391	tsi4 ,Tsi4	Membrane proteins; adaptation, protection
PA2814	-1.66877	6.39672	6.90168e-05	0.00664667	hypothetical protein	hypothetical protein
PA2889	-1.9264	6.41997	0.000163599	0.0113362	atuD ,citronellyl-CoA dehydrogenase, AtuD	Putative enzymes
PA2891	-1.62636	6.60826	0.000128271	0.00984915	atuF ,geranyl-CoA carboxylase, alpha-subunit (biotin-containing)	Putative enzymes
PA2892	-1.55028	5.24308	0.000550877	0.0275391	atuG ,GCase, alpha-subunit (biotin-containing)	Putative enzymes
PA2937	-1.93999	4.51678	0.000152509	0.0109691	hypothetical protein	hypothetical protein
PA2983	1.17205	6.04143	0.000955386	0.0371815	probable tolQ-type transport protein	Transport of small molecules
PA3006	-1.35941	9.35339	0.000552265	0.0275391	psrA ,transcriptional regulator PsrA	Transcriptional regulators
PA3058	-1.4459	5.23653	0.000604159	0.0288473	pelG ,PelG	Cell wall / LPS / capsule
PA3059	-2.06261	5.6628	4.5007e-08	4.87587e-05	pelF ,PelF	Cell wall / LPS / capsule
PA3060	-1.89954	4.59284	5.56601e-05	0.00591967	pelE ,PelE	Cell wall / LPS / capsule
PA3061	-1.54687	6.10984	0.000268508	0.0160596	pelD ,PelD	Cell wall / LPS / capsule
PA3062	-1.75174	4.28251	0.000281873	0.0166479	pelC ,PelC	Cell wall / LPS / capsule
PA3126	-2.64174	10.1404	2.27419e-10	6.46097e-07	ibpA ,heat-shock protein IbpA	Chaperones & heat shock proteins
PA3272	-1.33344	8.85386	0.000717383	0.0326407	probable ATP-dependent DNA helicase	DNA replication, recombination, modification and repair
PA3330	-1.23804	7.66704	0.00108963	0.0404875	probable short chain dehydrogenase	Putative enzymes
PA3331	-1.25692	8.3615	0.000718073	0.0326407	cytochrome P450	Adaptation, Protection; carbon compound metabolism
PA3337	-2.02564	10.0413	3.59378e-06	0.000850827	rfaD ,ADP-L-glycero-D-mannoheptose 6-epimerase	Cell wall / LPS / capsule
PA3418	-1.79121	7.04248	0.000115773	0.0092651	ldh ,leucine dehydrogenase	Amino acid biosynthesis and metabolism
PA3458	-1.97701	7.90378	3.19222e-05	0.00421819	probable transcriptional regulator	transcriptional regulators
PA3465	-1.57874	8.137	0.00086984	0.0352472	conserved hypothetical protein	hypothetical protein
PA3504	-1.33979	4.74078	0.000746254	0.0330587	probable aldehyde dehydrogenase	Putative enzymes
PA3505	-1.55216	3.08878	0.000784377	0.0332599	hypothetical protein	Hypothetical, unclassified, unknown
PA3506	-1.76031	4.37213	5.88205e-05	0.00607669	probable decarboxylase	Putative enzymes
PA3540	-1.5095	3.5025	0.00116306	0.0415629	algD ,GDP-mannose 6-dehydrogenase AlgD	Cell wall / LPS / capsule; Secreted Factors (toxins, enzymes, alginate); Adaptation, Protection
PA3572	-1.93507	7.42347	8.48073e-07	0.000301172	hypothetical protein	hypothetical protein
PA3613	-1.77592	10.1369	0.000144578	0.0106687	hypothetical protein	hypothetical protein
PA3614	-1.56766	9.31138	7.68531e-05	0.00700746	hypothetical protein	hypothetical protein
PA3661	1.99596	3.42748	2.42968e-05	0.00345135	hypothetical protein	hypothetical protein
PA3839	-1.89519	7.93064	5.62588e-05	0.00591967	probable sodium:sulfate symporter	Transport of small molecules; Membrane proteins
PA3870	2.37029	4.73462	7.25933e-06	0.00137492	moaA1 ,molybdopterin biosynthetic protein A1	Biosynthesis of cofactors, prosthetic groups and carriers
PA3871	2.40916	5.57886	1.06185e-05	0.00177455	probable peptidyl-prolyl cis-trans isomerase, PpiC-type	Translation, post-translational modification, degradation; Chaperones & heat shock proteins
PA3872	3.08046	4.3755	2.91029e-07	0.000137802	narI ,respiratory nitrate reductase gamma chain	Energy metabolism
PA3873	2.1906	3.07567	0.000773066	0.0330587	narJ ,respiratory nitrate reductase delta chain	Energy metabolism
PA3874	1.65348	5.3126	0.000182836	0.0122221	narH ,respiratory nitrate reductase beta chain	Energy metabolism
PA3877	-3.06065	6.50828	5.14875e-08	4.87587e-05	narK1 ,nitrite extrusion protein 1	Transport of small molecules; Membrane proteins
PA3879	-1.67047	6.76592	0.000102382	0.00841301	narL ,two-component response regulator NarL	Two-component regulatory systems; Energy metabolism
PA3915	-1.71063	5.29685	0.000442618	0.0228632	moaB1 ,molybdopterin biosynthetic protein B1	Biosynthesis of cofactors, prosthetic groups and carriers
PA3952	-1.58342	8.15086	4.33302e-05	0.00512922	hypothetical protein	hypothetical protein
PA3973	-1.64179	6.21727	0.000103645	0.00841301	probable transcriptional regulator	transcriptional regulators
PA4042	1.21895	5.4302	0.000773813	0.0330587	xseB ,exodeoxyribonuclease VII small subunit	DNA replication, recombination, modification and repair
PA4217	-1.60294	8.82286	0.000830169	0.0344567	phzS ,flavin-containing monooxygenase	Putative enzymes
PA4318	1.4157	5.24576	0.000140983	0.0106687	hypothetical protein	hypothetical protein
PA4319	1.42482	6.28563	7.76962e-05	0.00700746	conserved hypothetical protein	hypothetical protein
PA4328	-1.44209	6.78244	0.000118183	0.00932658	hypothetical protein	hypothetical protein
PA4352	-1.42012	10.609	0.000625601	0.0293774	conserved hypothetical protein	hypothetical protein
PA4385	-1.37253	11.6252	0.000155577	0.0110498	groEL ,GroEL protein	Chaperones & heat shock proteins
PA4387	-1.39752	7.35561	0.000219982	0.0138882	conserved hypothetical protein	hypothetical protein
PA4503	-1.50952	7.52846	0.00100644	0.0383798	probable permease of ABC transporter	Membrane proteins; transport of small molecules
PA4504	-2.17889	5.57685	2.08879e-06	0.000624659	probable permease of ABC transporter	Membrane proteins; transport of small molecules
PA4505	-2.71521	7.4463	6.28516e-07	0.000262305	probable ATP-binding component of ABC transporter	Transport of small molecules
PA4506	-2.41956	7.34667	3.6698e-08	4.87587e-05	probable ATP-binding component of ABC dipeptide transporter	Transport of small molecules
PA4517	1.91038	4.18154	1.78138e-05	0.00273563	conserved hypothetical protein	hypothetical protein
PA4542	-2.16714	12.299	3.06922e-08	4.87587e-05	clpB ,ClpB protein	Translation, post-translational modification, degradation
PA4577	-1.59293	7.68332	0.000146601	0.0106793	hypothetical protein	hypothetical protein
PA4596	-2.53876	6.79539	6.92464e-07	0.000262305	esrC ,EsrC	Transcriptional regulators
PA4610	-1.86003	6.01408	3.51545e-06	0.000850827	hypothetical protein	hypothetical protein
PA4624	-1.32869	7.94906	0.000895672	0.0355889	cdrB ,cyclic diguanylate-regulated TPS partner B, CdrB	Cell wall / LPS / capsule	CdrAB expression promotes auto-aggregation in liquid culture and small, congo-red binding colonies on solid medium (borlee et al 2010)
PA4702	-1.52997	5.2402	0.000909648	0.0358932	hypothetical protein	hypothetical protein
PA4759	-1.21872	9.18114	0.000762104	0.0330587	dapB ,dihydrodipicolinate reductase	Amino acid biosynthesis and metabolism
PA4760	-1.23304	9.1793	0.000566301	0.027739	dnaJ ,DnaJ protein	Chaperones & heat shock proteins; DNA replication, recombination, modification and repair; Adaptation, Protection
PA4761	-1.72393	11.2478	4.2419e-06	0.000927018	dnaK ,DnaK protein	Chaperones & heat shock proteins; DNA replication, recombination, modification and repair; Adaptation, Protection
PA4762	-1.29662	8.58309	0.000830793	0.0344567	grpE ,heat shock protein GrpE	Chaperones & heat shock proteins; DNA replication, recombination, modification and repair
PA4910	-1.60653	4.89761	0.00112424	0.0409484	branched chain amino acid ABC transporter ATP binding protein	Transport of small molecules
PA4921	-1.25031	6.62901	0.00131446	0.0449494	choE ,cholinesterase, ChoE	Hypothetical, unclassified, unknown
PA5026	-1.57291	4.60874	0.000287333	0.0166594	hypothetical protein	hypothetical protein
PA5027	-2.00051	7.94054	5.47629e-06	0.0011113	hypothetical protein	hypothetical protein
PA5053	-1.52352	7.39884	0.000119827	0.0093268	hslV ,heat shock protein HslV	Chaperones & heat shock proteins
PA5054	-2.14174	9.2554	7.26367e-08	5.89603e-05	hslU ,heat shock protein HslU	Chaperones & heat shock proteins
PA5055	-1.41428	4.99943	0.00017431	0.0117909	hypothetical protein	hypothetical protein
PA5082	-2.33701	7.3984	5.29188e-05	0.0057824	dguC ,DguC	Transport of small molecules
PA5083	-1.98982	4.36698	0.00115509	0.0415629	dguB ,DguB	Hypothetical, unclassified, unknown
PA5169	-1.56462	7.12407	0.000157869	0.0110742	dctM ,DctM	Transport of small molecules; Membrane proteins
PA5170	-2.0938	11.2191	4.55087e-06	0.000957705	arcD ,arginine/ornithine antiporter	Transport of small molecules; Membrane proteins; Aminoacid biosynthesis and metabolism
PA5207	-1.64273	6.14765	0.000738484	0.0330399	probable phosphate transporter	Transport of small molecules; Membrane proteins
PA5232	-1.29487	9.56499	0.000998342	0.0383282	conserved hypothetical protein	hypothetical protein
PA5379	-1.33892	5.23628	0.000557375	0.0275391	sdaB ,L-serine dehydratase	Amino acid biosynthesis and metabolism
PA5381	-1.579	5.09022	0.000407344	0.0214308	hypothetical protein	hypothetical protein
PA5396	-1.61118	7.66033	5.1258e-05	0.00571075	hypothetical protein	hypothetical protein
PA5397	-2.19122	4.48371	3.68647e-05	0.00465478	hypothetical protein	hypothetical protein
PA5398	-1.94619	6.81102	9.93465e-06	0.00171057	dgcA ,DgcA, Dimethylglycine catabolism	Amino acid biosynthesis and metabolism
PA5399	-1.83991	6.17788	6.35469e-05	0.00622541	dgcB ,DgcB, Dimethylglycine catabolism	Amino acid biosynthesis and metabolism
PA5410	-1.60321	7.48169	8.41342e-05	0.00746954	gbcA ,GbcA	Amino acid biosynthesis and metabolism
PA5411	-1.56785	6.31926	0.000173641	0.0117909	gbcB ,GbcB	Amino acid biosynthesis and metabolism
PA5415	-1.78018	6.03463	4.3152e-05	0.00512922	glyA1 ,serine hydroxymethyltransferase	Amino acid biosynthesis and metabolism
PA5416	-2.17582	6.91365	2.33123e-07	0.000132461	soxB ,sarcosine oxidase beta subunit	Amino acid biosynthesis and metabolism
PA5417	-2.4236	2.75297	6.07912e-06	0.00119109	soxD ,sarcosine oxidase delta subunit	Amino acid biosynthesis and metabolism
PA5418	-2.05863	7.18193	3.03659e-06	0.000784267	soxA ,sarcosine oxidase alpha subunit	Carbon compound metabolism
PA5420	-1.79499	6.50286	0.000371249	0.0200214	purU2 ,formyltetrahydrofolate deformylase	Nucleotide biosynthesis and metabolism
PA5446	-2.17717	5.34542	1.67286e-07	0.000118815	hypothetical protein	hypothetical protein
PA5460	-1.84111	3.50946	0.000143566	0.0106687	hypothetical protein	hypothetical protein
PA5475	-1.65722	9.74287	7.07723e-05	0.00670214	hypothetical protein	hypothetical protein
PA5492.1	-3.958	4.93095	3.64939e-18	2.07358e-14	ersA ,ErsA
